# Supplementary material for: A new species of Raveniola Zonstein, 1987 (Araneae, Nemesiidae) from Fujian, China
Source: Biodivers Data J. 2025 Jan 3;13:e142264. doi: 10.3897/BDJ.13.e142264 (PMC11724264; doi:10.3897/BDJ.13.e142264)
Supplement: XML Treatment for Raveniola fuzhouensis [file BDJ.13.e142264-treatment1.xml]

<!DOCTYPE tp:taxon-treatment
  PUBLIC "-//TaxonX//DTD Taxonomic Treatment Publishing DTD v0 20100105//EN" "tax-treatment-NSO.dtd">
<tp:taxon-treatment xmlns:tp="http://www.plazi.org/taxpub"><tp:treatment-meta><mixed-citation publication-type="journal"><person-group><name><surname>Zhou</surname><given-names>Guchun</given-names></name><name><surname>Lu</surname><given-names>Jian</given-names></name><name><surname>Cui</surname><given-names>Muqiushi</given-names></name><name><surname>Xu</surname><given-names>Jiasheng</given-names></name></person-group><article-title>A new species of <italic><tp:taxon-name><tp:taxon-name-part taxon-name-part-type="genus" reg="Raveniola">Raveniola</tp:taxon-name-part></tp:taxon-name></italic> Zonstein, 1987 (<tp:taxon-name><tp:taxon-name-part taxon-name-part-type="order">Araneae</tp:taxon-name-part></tp:taxon-name>, <tp:taxon-name><tp:taxon-name-part taxon-name-part-type="family">Nemesiidae</tp:taxon-name-part></tp:taxon-name>) from Fujian, China</article-title><source>Biodivers Data J</source><day>03</day><month>01</month><year>2025</year><volume>13</volume><pub-id pub-id-type="doi">10.3897/BDJ.13.e142264</pub-id></mixed-citation></tp:treatment-meta><tp:nomenclature><tp:taxon-name>
            <object-id xmlns:xlink="http://www.w3.org/1999/xlink" content-type="arpha" xlink:type="simple">ABBE125B-0B6D-5463-AEDC-869AC2CD1E60</object-id>
            <tp:taxon-name-part taxon-name-part-type="genus">Raveniola</tp:taxon-name-part>
            <tp:taxon-name-part taxon-name-part-type="species">fuzhouensis</tp:taxon-name-part>
            <object-id xmlns:xlink="http://www.w3.org/1999/xlink" content-type="zoobank" xlink:type="simple" object-id-type="ZooBank">B2B48077-4D5F-4936-99C6-7C605BF49ED6</object-id>
          </tp:taxon-name><tp:taxon-authority>Zhou</tp:taxon-authority><tp:taxon-status xmlns:xlink="http://www.w3.org/1999/xlink" xlink:type="simple">sp. nov.</tp:taxon-status></tp:nomenclature><tp:treatment-sec sec-type="materials"><title>Materials</title><list list-type="alpha-lower" list-content="occurrences"><list-item><p><bold>Type status:</bold> <named-content xmlns:xlink="http://www.w3.org/1999/xlink" content-type="dwc:typeStatus" xlink:type="simple">Holotype</named-content>. <bold>Occurrence:</bold> recordedBy: <named-content xmlns:xlink="http://www.w3.org/1999/xlink" content-type="dwc:recordedBy" xlink:type="simple">Guchun Zhou, Yuanrui Wu</named-content>; individualCount: <named-content xmlns:xlink="http://www.w3.org/1999/xlink" content-type="dwc:individualCount" xlink:type="simple">1</named-content>; sex: <named-content xmlns:xlink="http://www.w3.org/1999/xlink" content-type="dwc:sex" xlink:type="simple">male</named-content>; lifeStage: <named-content xmlns:xlink="http://www.w3.org/1999/xlink" content-type="dwc:lifeStage" xlink:type="simple">adult</named-content>; occurrenceID: <named-content xmlns:xlink="http://www.w3.org/1999/xlink" content-type="dwc:occurrenceID" xlink:type="simple">49951440-942C-5D88-8422-2B1E6C81FA1E</named-content>; <bold>Taxon:</bold> kingdom: <named-content xmlns:xlink="http://www.w3.org/1999/xlink" content-type="dwc:kingdom" xlink:type="simple"><tp:taxon-name><tp:taxon-name-part taxon-name-part-type="kingdom">Animalia</tp:taxon-name-part></tp:taxon-name></named-content>; phylum: <named-content xmlns:xlink="http://www.w3.org/1999/xlink" content-type="dwc:phylum" xlink:type="simple"><tp:taxon-name><tp:taxon-name-part taxon-name-part-type="phylum">Arthropoda</tp:taxon-name-part></tp:taxon-name></named-content>; class: <named-content xmlns:xlink="http://www.w3.org/1999/xlink" content-type="dwc:class" xlink:type="simple"><tp:taxon-name><tp:taxon-name-part taxon-name-part-type="class">Arachnida</tp:taxon-name-part></tp:taxon-name></named-content>; order: <named-content xmlns:xlink="http://www.w3.org/1999/xlink" content-type="dwc:order" xlink:type="simple"><tp:taxon-name><tp:taxon-name-part taxon-name-part-type="order">Araneae</tp:taxon-name-part></tp:taxon-name></named-content>; family: <named-content xmlns:xlink="http://www.w3.org/1999/xlink" content-type="dwc:family" xlink:type="simple"><tp:taxon-name><tp:taxon-name-part taxon-name-part-type="family">Nemesiidae</tp:taxon-name-part></tp:taxon-name></named-content>; genus: <named-content xmlns:xlink="http://www.w3.org/1999/xlink" content-type="dwc:genus" xlink:type="simple"><tp:taxon-name><tp:taxon-name-part taxon-name-part-type="genus">Raveniola</tp:taxon-name-part></tp:taxon-name></named-content>; <bold>Location:</bold> country: <named-content xmlns:xlink="http://www.w3.org/1999/xlink" content-type="dwc:country" xlink:type="simple">China</named-content>; stateProvince: <named-content xmlns:xlink="http://www.w3.org/1999/xlink" content-type="dwc:stateProvince" xlink:type="simple">Fujian</named-content>; county: <named-content xmlns:xlink="http://www.w3.org/1999/xlink" content-type="dwc:county" xlink:type="simple">Jin'an District</named-content>; locality: <named-content xmlns:xlink="http://www.w3.org/1999/xlink" content-type="dwc:locality" xlink:type="simple">Fuzhou City, Fuzhou National Forest Park</named-content>; verbatimElevation: <named-content xmlns:xlink="http://www.w3.org/1999/xlink" content-type="dwc:verbatimElevation" xlink:type="simple">92.2</named-content>; verbatimLatitude: <named-content xmlns:xlink="http://www.w3.org/1999/xlink" content-type="dwc:verbatimLatitude" xlink:type="simple">26°9′36.7″N</named-content>; verbatimLongitude: <named-content xmlns:xlink="http://www.w3.org/1999/xlink" content-type="dwc:verbatimLongitude" xlink:type="simple">119°16′50.4″E</named-content>; <bold>Event:</bold> samplingProtocol: <named-content xmlns:xlink="http://www.w3.org/1999/xlink" content-type="dwc:samplingProtocol" xlink:type="simple">by hand</named-content>; year: <named-content xmlns:xlink="http://www.w3.org/1999/xlink" content-type="dwc:year" xlink:type="simple">2024</named-content>; month: <named-content xmlns:xlink="http://www.w3.org/1999/xlink" content-type="dwc:month" xlink:type="simple">4</named-content>; day: <named-content xmlns:xlink="http://www.w3.org/1999/xlink" content-type="dwc:day" xlink:type="simple">10</named-content>; <bold>Record Level:</bold> institutionCode: <named-content xmlns:xlink="http://www.w3.org/1999/xlink" content-type="dwc:institutionCode" xlink:type="simple">FJFZ-24-19-03</named-content></p></list-item><list-item><p><bold>Type status:</bold> <named-content xmlns:xlink="http://www.w3.org/1999/xlink" content-type="dwc:typeStatus" xlink:type="simple">Paratype</named-content>. <bold>Occurrence:</bold> recordedBy: <named-content xmlns:xlink="http://www.w3.org/1999/xlink" content-type="dwc:recordedBy" xlink:type="simple">Zhou Gu-chun, Wu Yuanrui</named-content>; individualCount: <named-content xmlns:xlink="http://www.w3.org/1999/xlink" content-type="dwc:individualCount" xlink:type="simple">1</named-content>; sex: <named-content xmlns:xlink="http://www.w3.org/1999/xlink" content-type="dwc:sex" xlink:type="simple">1 female</named-content>; lifeStage: <named-content xmlns:xlink="http://www.w3.org/1999/xlink" content-type="dwc:lifeStage" xlink:type="simple">adult (raised to 2024-5-26 mature)</named-content>; occurrenceID: <named-content xmlns:xlink="http://www.w3.org/1999/xlink" content-type="dwc:occurrenceID" xlink:type="simple">A3A26484-542E-5F5C-9220-B4281F26304F</named-content>; <bold>Taxon:</bold> kingdom: <named-content xmlns:xlink="http://www.w3.org/1999/xlink" content-type="dwc:kingdom" xlink:type="simple"><tp:taxon-name><tp:taxon-name-part taxon-name-part-type="kingdom">Animalia</tp:taxon-name-part></tp:taxon-name></named-content>; phylum: <named-content xmlns:xlink="http://www.w3.org/1999/xlink" content-type="dwc:phylum" xlink:type="simple"><tp:taxon-name><tp:taxon-name-part taxon-name-part-type="phylum">Arthropoda</tp:taxon-name-part></tp:taxon-name></named-content>; class: <named-content xmlns:xlink="http://www.w3.org/1999/xlink" content-type="dwc:class" xlink:type="simple"><tp:taxon-name><tp:taxon-name-part taxon-name-part-type="class"> Arachnida</tp:taxon-name-part></tp:taxon-name></named-content>; order: <named-content xmlns:xlink="http://www.w3.org/1999/xlink" content-type="dwc:order" xlink:type="simple"><tp:taxon-name><tp:taxon-name-part taxon-name-part-type="order">Araneae</tp:taxon-name-part></tp:taxon-name></named-content>; family: <named-content xmlns:xlink="http://www.w3.org/1999/xlink" content-type="dwc:family" xlink:type="simple"><tp:taxon-name><tp:taxon-name-part taxon-name-part-type="family">Nemesiidae</tp:taxon-name-part></tp:taxon-name></named-content>; genus: <named-content xmlns:xlink="http://www.w3.org/1999/xlink" content-type="dwc:genus" xlink:type="simple"><tp:taxon-name><tp:taxon-name-part taxon-name-part-type="genus">Raveniola</tp:taxon-name-part></tp:taxon-name></named-content>; <bold>Location:</bold> country: <named-content xmlns:xlink="http://www.w3.org/1999/xlink" content-type="dwc:country" xlink:type="simple">China</named-content>; stateProvince: <named-content xmlns:xlink="http://www.w3.org/1999/xlink" content-type="dwc:stateProvince" xlink:type="simple">Fujian</named-content>; county: <named-content xmlns:xlink="http://www.w3.org/1999/xlink" content-type="dwc:county" xlink:type="simple">Jin'an District</named-content>; locality: <named-content xmlns:xlink="http://www.w3.org/1999/xlink" content-type="dwc:locality" xlink:type="simple">Fuzhou City, Fuzhou National Forest Park</named-content>; verbatimElevation: <named-content xmlns:xlink="http://www.w3.org/1999/xlink" content-type="dwc:verbatimElevation" xlink:type="simple">92.2</named-content>; verbatimLatitude: <named-content xmlns:xlink="http://www.w3.org/1999/xlink" content-type="dwc:verbatimLatitude" xlink:type="simple">26°9′36.7″N</named-content>; verbatimLongitude: <named-content xmlns:xlink="http://www.w3.org/1999/xlink" content-type="dwc:verbatimLongitude" xlink:type="simple">119°16′50.4″E</named-content>; <bold>Event:</bold> samplingProtocol: <named-content xmlns:xlink="http://www.w3.org/1999/xlink" content-type="dwc:samplingProtocol" xlink:type="simple">by hand</named-content>; year: <named-content xmlns:xlink="http://www.w3.org/1999/xlink" content-type="dwc:year" xlink:type="simple">2024</named-content>; month: <named-content xmlns:xlink="http://www.w3.org/1999/xlink" content-type="dwc:month" xlink:type="simple">4</named-content>; day: <named-content xmlns:xlink="http://www.w3.org/1999/xlink" content-type="dwc:day" xlink:type="simple">10</named-content>; <bold>Record Level:</bold> institutionCode: <named-content xmlns:xlink="http://www.w3.org/1999/xlink" content-type="dwc:institutionCode" xlink:type="simple">FJFZ-24-19-04</named-content></p></list-item><list-item><p><bold>Type status:</bold> <named-content xmlns:xlink="http://www.w3.org/1999/xlink" content-type="dwc:typeStatus" xlink:type="simple">Paratype</named-content>. <bold>Occurrence:</bold> recordedBy: <named-content xmlns:xlink="http://www.w3.org/1999/xlink" content-type="dwc:recordedBy" xlink:type="simple">Zhou Guchun</named-content>; individualCount: <named-content xmlns:xlink="http://www.w3.org/1999/xlink" content-type="dwc:individualCount" xlink:type="simple">2</named-content>; sex: <named-content xmlns:xlink="http://www.w3.org/1999/xlink" content-type="dwc:sex" xlink:type="simple">2 males</named-content>; lifeStage: <named-content xmlns:xlink="http://www.w3.org/1999/xlink" content-type="dwc:lifeStage" xlink:type="simple">adult</named-content>; occurrenceID: <named-content xmlns:xlink="http://www.w3.org/1999/xlink" content-type="dwc:occurrenceID" xlink:type="simple">D5E9D03B-81A9-505A-86C6-4995287AAEB5</named-content>; <bold>Taxon:</bold> kingdom: <named-content xmlns:xlink="http://www.w3.org/1999/xlink" content-type="dwc:kingdom" xlink:type="simple"><tp:taxon-name><tp:taxon-name-part taxon-name-part-type="kingdom">Animalia</tp:taxon-name-part></tp:taxon-name></named-content>; phylum: <named-content xmlns:xlink="http://www.w3.org/1999/xlink" content-type="dwc:phylum" xlink:type="simple"><tp:taxon-name><tp:taxon-name-part taxon-name-part-type="phylum">Arthropoda</tp:taxon-name-part></tp:taxon-name></named-content>; class: <named-content xmlns:xlink="http://www.w3.org/1999/xlink" content-type="dwc:class" xlink:type="simple"><tp:taxon-name><tp:taxon-name-part taxon-name-part-type="class"> Arachnida</tp:taxon-name-part></tp:taxon-name></named-content>; order: <named-content xmlns:xlink="http://www.w3.org/1999/xlink" content-type="dwc:order" xlink:type="simple"><tp:taxon-name><tp:taxon-name-part taxon-name-part-type="order">Araneae</tp:taxon-name-part></tp:taxon-name></named-content>; family: <named-content xmlns:xlink="http://www.w3.org/1999/xlink" content-type="dwc:family" xlink:type="simple"><tp:taxon-name><tp:taxon-name-part taxon-name-part-type="family">Nemesiidae</tp:taxon-name-part></tp:taxon-name></named-content>; genus: <named-content xmlns:xlink="http://www.w3.org/1999/xlink" content-type="dwc:genus" xlink:type="simple"><tp:taxon-name><tp:taxon-name-part taxon-name-part-type="genus">Raveniola</tp:taxon-name-part></tp:taxon-name></named-content>; <bold>Location:</bold> country: <named-content xmlns:xlink="http://www.w3.org/1999/xlink" content-type="dwc:country" xlink:type="simple">China</named-content>; stateProvince: <named-content xmlns:xlink="http://www.w3.org/1999/xlink" content-type="dwc:stateProvince" xlink:type="simple">Fujian</named-content>; county: <named-content xmlns:xlink="http://www.w3.org/1999/xlink" content-type="dwc:county" xlink:type="simple">Jin'an District</named-content>; locality: <named-content xmlns:xlink="http://www.w3.org/1999/xlink" content-type="dwc:locality" xlink:type="simple">Fuzhou City, Fuzhou National Forest Park</named-content>; verbatimElevation: <named-content xmlns:xlink="http://www.w3.org/1999/xlink" content-type="dwc:verbatimElevation" xlink:type="simple">193.5</named-content>; verbatimLatitude: <named-content xmlns:xlink="http://www.w3.org/1999/xlink" content-type="dwc:verbatimLatitude" xlink:type="simple">26°10′27.3″N</named-content>; verbatimLongitude: <named-content xmlns:xlink="http://www.w3.org/1999/xlink" content-type="dwc:verbatimLongitude" xlink:type="simple">119°16′25.8″E</named-content>; <bold>Event:</bold> samplingProtocol: <named-content xmlns:xlink="http://www.w3.org/1999/xlink" content-type="dwc:samplingProtocol" xlink:type="simple">by hand</named-content>; year: <named-content xmlns:xlink="http://www.w3.org/1999/xlink" content-type="dwc:year" xlink:type="simple">2024</named-content>; month: <named-content xmlns:xlink="http://www.w3.org/1999/xlink" content-type="dwc:month" xlink:type="simple">1</named-content>; day: <named-content xmlns:xlink="http://www.w3.org/1999/xlink" content-type="dwc:day" xlink:type="simple">25</named-content>; <bold>Record Level:</bold> institutionCode: <named-content xmlns:xlink="http://www.w3.org/1999/xlink" content-type="dwc:institutionCode" xlink:type="simple">FJFZ-24-09-04</named-content></p></list-item><list-item><p><bold>Type status:</bold> <named-content xmlns:xlink="http://www.w3.org/1999/xlink" content-type="dwc:typeStatus" xlink:type="simple">Paratype</named-content>. <bold>Occurrence:</bold> recordedBy: <named-content xmlns:xlink="http://www.w3.org/1999/xlink" content-type="dwc:recordedBy" xlink:type="simple">Zhou Guchun</named-content>; individualCount: <named-content xmlns:xlink="http://www.w3.org/1999/xlink" content-type="dwc:individualCount" xlink:type="simple">4</named-content>; sex: <named-content xmlns:xlink="http://www.w3.org/1999/xlink" content-type="dwc:sex" xlink:type="simple">4 males</named-content>; lifeStage: <named-content xmlns:xlink="http://www.w3.org/1999/xlink" content-type="dwc:lifeStage" xlink:type="simple">adult</named-content>; occurrenceID: <named-content xmlns:xlink="http://www.w3.org/1999/xlink" content-type="dwc:occurrenceID" xlink:type="simple">D8EF4351-90D0-5F0D-80A2-0F6C66B5BA21</named-content>; <bold>Taxon:</bold> kingdom: <named-content xmlns:xlink="http://www.w3.org/1999/xlink" content-type="dwc:kingdom" xlink:type="simple"><tp:taxon-name><tp:taxon-name-part taxon-name-part-type="kingdom">Animalia</tp:taxon-name-part></tp:taxon-name></named-content>; phylum: <named-content xmlns:xlink="http://www.w3.org/1999/xlink" content-type="dwc:phylum" xlink:type="simple"><tp:taxon-name><tp:taxon-name-part taxon-name-part-type="phylum">Animalia</tp:taxon-name-part></tp:taxon-name></named-content>; class: <named-content xmlns:xlink="http://www.w3.org/1999/xlink" content-type="dwc:class" xlink:type="simple"><tp:taxon-name><tp:taxon-name-part taxon-name-part-type="class">Animalia</tp:taxon-name-part></tp:taxon-name></named-content>; order: <named-content xmlns:xlink="http://www.w3.org/1999/xlink" content-type="dwc:order" xlink:type="simple"><tp:taxon-name><tp:taxon-name-part taxon-name-part-type="order">Animalia</tp:taxon-name-part></tp:taxon-name></named-content>; family: <named-content xmlns:xlink="http://www.w3.org/1999/xlink" content-type="dwc:family" xlink:type="simple"><tp:taxon-name><tp:taxon-name-part taxon-name-part-type="family">Nemesiidae</tp:taxon-name-part></tp:taxon-name></named-content>; genus: <named-content xmlns:xlink="http://www.w3.org/1999/xlink" content-type="dwc:genus" xlink:type="simple"><tp:taxon-name><tp:taxon-name-part taxon-name-part-type="genus">Raveniola</tp:taxon-name-part></tp:taxon-name></named-content>; <bold>Location:</bold> country: <named-content xmlns:xlink="http://www.w3.org/1999/xlink" content-type="dwc:country" xlink:type="simple">China</named-content>; stateProvince: <named-content xmlns:xlink="http://www.w3.org/1999/xlink" content-type="dwc:stateProvince" xlink:type="simple">Fujian</named-content>; county: <named-content xmlns:xlink="http://www.w3.org/1999/xlink" content-type="dwc:county" xlink:type="simple">Jin'an District</named-content>; locality: <named-content xmlns:xlink="http://www.w3.org/1999/xlink" content-type="dwc:locality" xlink:type="simple">Fuzhou City, Fuzhou National Forest Park</named-content>; verbatimElevation: <named-content xmlns:xlink="http://www.w3.org/1999/xlink" content-type="dwc:verbatimElevation" xlink:type="simple">193.5</named-content>; verbatimLatitude: <named-content xmlns:xlink="http://www.w3.org/1999/xlink" content-type="dwc:verbatimLatitude" xlink:type="simple">26°10′27.3″N</named-content>; verbatimLongitude: <named-content xmlns:xlink="http://www.w3.org/1999/xlink" content-type="dwc:verbatimLongitude" xlink:type="simple">119°16′25.8″E</named-content>; <bold>Event:</bold> samplingProtocol: <named-content xmlns:xlink="http://www.w3.org/1999/xlink" content-type="dwc:samplingProtocol" xlink:type="simple">by hand</named-content>; year: <named-content xmlns:xlink="http://www.w3.org/1999/xlink" content-type="dwc:year" xlink:type="simple">2024</named-content>; month: <named-content xmlns:xlink="http://www.w3.org/1999/xlink" content-type="dwc:month" xlink:type="simple">1</named-content>; day: <named-content xmlns:xlink="http://www.w3.org/1999/xlink" content-type="dwc:day" xlink:type="simple">29</named-content>; <bold>Record Level:</bold> institutionCode: <named-content xmlns:xlink="http://www.w3.org/1999/xlink" content-type="dwc:institutionCode" xlink:type="simple">FJFZ-24-10-01</named-content></p></list-item></list></tp:treatment-sec><tp:treatment-sec sec-type="Description"><title>Description</title><p><bold>Male</bold> (holotype; FJFZ-24-19-03,Fig. <xref ref-type="fig" rid="F12245563">1</xref>A and Fig. <xref ref-type="fig" rid="F12245565">2</xref>A). TL 9.76 (not included chelicerae), CL 4.85, CW 3.62, AL 5.02, AW 3.04. Eye sizes and distances: AME 0.14, ALE 0.22, PME 0.16, PLE 0.18, AME–AME 0.08, AME–ALE 0.05, PME–PME 0.28, PME–PLE 0.02. Leg lengths: leg I: 13.68 (3.92, 2.15, 3.15, 2.54, 1.92), leg II: 12.83 (3.69, 1.92, 2.85, 2.52, 1.85), leg III: 11.76 (3.23, 1.38, 2.46, 2.92, 1.77), leg IV: 16.31 (4.24, 1.85, 3.54, 4.46, 2.23). Leg formula: 4123. Carapace yellowish-brown dorsally, with short black setae. Eye tubercle middle blackish-brown, AME black, other eyes white (Fig. <xref ref-type="fig" rid="F12245569">4</xref>A). Chelicerae 1.62 long, dark brown, each cheliceral furrow with 11 promarginal teeth and 5 mesobasal denticles (Fig. <xref ref-type="fig" rid="F12245569">4</xref>B). Maxillae 2.54 long and 1.45 wide, each with 4 cuspules beside a ridge (Fig. <xref ref-type="fig" rid="F12245565">2</xref>B). Labium 0.61 long, 0.73 wide; sternum 2.62 long and 2.08 wide, with one pair of suborbicular sigilla (measurements of sigilla: lower = 0.21) (Fig. <xref ref-type="fig" rid="F12245565">2</xref>B). Sternum, labium, maxillae and legs greyish-brown ventrally. Abdomen dorsally light brown, with blackish cloudy maculae and black setae (Fig. <xref ref-type="fig" rid="F12245565">2</xref>A). Ventral surface of abdomen and spinnerets brown, with dense black setae (Fig. <xref ref-type="fig" rid="F12245565">2</xref>B). Chelicerae dorsally front end with strong black setae (Fig. <xref ref-type="fig" rid="F12245563">1</xref>A and Fig. <xref ref-type="fig" rid="F12245569">4</xref>A). Spinnerets: PMS length 0.24, diameter 0.11. PLS maximal diameter 0.39; length of basal, medial and apical segments 1.02, 0.68, 0.71; total length 2.41; apical segment triangular (Fig. <xref ref-type="fig" rid="F12245565">2</xref>A, B). Spination. Palp: femur d4, p1; patella p2; tibia pd3, rd3, v5, pv2, r2; cymbium d4. Leg I: femur d4, pd2; patella aspinose; tibia p2, rv3+4M; metatarsus v5, p1. Leg II: femur d4, pd2; patella p1; tibia p2, v7; metatarsus v6. Leg III: femur d3, pd3, rd2; patella p3, rd2, v7; tibia d2, pd3, rd2, v7; metatarsus pd4, rd2, v7. Leg IV: femur d3, pd3, rd2; patella pd1, rd1; tibia d2, pd3, rd2, v7; metatarsus pd6, rd6, v8. Tarsi I–IV aspinose. Tibia, cymbium and copulatory bulb of palp as shown in Fig. <xref ref-type="fig" rid="F12245567">3</xref> and Fig. <xref ref-type="fig" rid="F12245575">7</xref>A-D.</p><p>Palpal tibia scattered 11 thick and long spines; cymbium with five stout spines; embolus base globose, brownish-brown, middle slender outstretched, slender tubular and black, its end slightly bent and tapering (Fig. <xref ref-type="fig" rid="F12245567">3</xref>A-D and Fig. <xref ref-type="fig" rid="F12245575">7</xref>A-D).</p><p><bold>Female</bold> (paratype; FJFZ-24-19-04, Fig. <xref ref-type="fig" rid="F12245563">1</xref>B and Fig. <xref ref-type="fig" rid="F12245565">2</xref>C): TL 11.62 (not included chelicerae), CL 5.23, CW 3.85, AL 6.46, AW 4.38. Eye sizes and interdistances: AME 0.16, ALE 0.29, PME 0.16, PLE 0.18, AME–AME 0.11, AME–ALE 0.04, PME–PME 0.31, PME–PLE 0.29. Leg lengths: leg I: 10.84 (3.92, 2.15, 3.15, 2.54, 1.92), leg II: 12.83 (3.69, 1.92, 2.85, 2.52, 1.85), leg III: 11.76 (3.23, 1.38, 2.46, 2.92, 1.77), leg IV: 16.31 (4.24, 1.85, 3.54, 4.46, 2.23). Leg formula: 4123. Carapace grey-brown dorsally, with a few black setae. Eye tubercle middle blackish-brown, AME black, other eyes white (Fig. <xref ref-type="fig" rid="F12245573">6</xref>A). Chelicerae 1.62 long, dark brown, each cheliceral furrow with 12 promarginal teeth and 6-7 mesobasal denticles (Fig. <xref ref-type="fig" rid="F12245573">6</xref>C). Maxillae 2.25 long and 1.35 wide, each with 5 cuspules beside a ridge (Fig. <xref ref-type="fig" rid="F12245573">6</xref>A). Labium 0.41 long, 0.58 wide; sternum 3.02 long and 2.38 wide, with three pairs of suborbicular sigilla (measurements of sigilla: upper: median: lower = 0.10: 0.11: 0.22) (Fig. <xref ref-type="fig" rid="F12245573">6</xref>A). Sternum, labium, maxillae and legs dark brown ventrally. PMS length 0.42, diameter 0.21. PLS maximal diameter 0.44; length of basal, medial and apical segments 0.82, 0.72, 0.56; total length 2.10; apical segment triangular (Fig. <xref ref-type="fig" rid="F12245565">2</xref>C and D). Spination. Palp: femur d1; patella aspinose; tibia v6; tarsi v4. Leg I and II: femur p1; patella aspinose; tibia v3; metatarsus v5, p1. Leg III: femur pd1; patella pd1, rd2; tibia d2, pv2, pd2, rd2, v6; metatarsus d4, pd3, rd4, v8. Leg IV: femur pd1; patella pd1, rd1; tibia d2, pd3, rd2, pv2, rv2, v6; metatarsus pd2, d6, rd2, v8. Tarsi I–IV aspinose.</p><p>Spermathecae white, narrow and bifurcated, width and length of the bifurcation part are similar (Fig. <xref ref-type="fig" rid="F12245571">5</xref>C and Fig. <xref ref-type="fig" rid="F12245575">7</xref>F), distance between spermathecae 0.26, IS length 0.23/0.27, OS length 0.2/0.21, spermathecae base width 0.28/0.33, stalk of spermathecae trumpet-shaped and height 0.26. Dense pores are scattered on the surface of spermathecae.</p><sec sec-type="Variation"><title>Variation</title><p>Tolal length males (n = 7) varies from 10.64 to 12.07 (included chelicerae). Carapace length in males (n = 7) varies from 4.71 to 5.57.</p></sec></tp:treatment-sec><tp:treatment-sec sec-type="Diagnosis"><title>Diagnosis</title><p>The new species is similar to <italic><tp:taxon-name><tp:taxon-name-part taxon-name-part-type="genus" reg="Raveniola">Raveniola</tp:taxon-name-part><tp:taxon-name-part taxon-name-part-type="species" reg="gracilis">gracilis</tp:taxon-name-part></tp:taxon-name></italic> Li &amp; Zonstein, 2015 (<xref ref-type="bibr" rid="B12260745">Tian et al. 2020</xref>: figs. 1C-D, 2, 3C-D and <xref ref-type="bibr" rid="B12251808">Li and Zonstein 2015</xref>: figs. 9A-C and 10) in the male and female individual abdomen back pattern approximation. The male of the new species can be easily distinguished from <italic><tp:taxon-name><tp:taxon-name-part taxon-name-part-type="genus" reg="Raveniola">R.</tp:taxon-name-part><tp:taxon-name-part taxon-name-part-type="species" reg="gracilis">gracilis</tp:taxon-name-part></tp:taxon-name></italic> by the following: (1) <italic>embolus</italic> base wider and black (Fig. <xref ref-type="fig" rid="F12245567">3</xref>) vs. embolus of <italic><tp:taxon-name><tp:taxon-name-part taxon-name-part-type="genus" reg="Raveniola">R.</tp:taxon-name-part><tp:taxon-name-part taxon-name-part-type="species" reg="gracilis">gracilis</tp:taxon-name-part></tp:taxon-name></italic> dark brown (<xref ref-type="bibr" rid="B12251808">Li and Zonstein 2015</xref>: fig. 9; <xref ref-type="bibr" rid="B12260745">Tian et al. 2020</xref>: fig. 3D); (2) SD base the pipeline smooth down to embolus (Fig. <xref ref-type="fig" rid="F12245567">3</xref>B) vs. SD base the pipeline 90° to embolus of <italic><tp:taxon-name><tp:taxon-name-part taxon-name-part-type="genus" reg="Raveniola">R.</tp:taxon-name-part><tp:taxon-name-part taxon-name-part-type="species" reg="gracilis">gracilis</tp:taxon-name-part></tp:taxon-name></italic> (<xref ref-type="bibr" rid="B12251808">Li and Zonstein 2015</xref>: figs. 9B and 10B). The female of the new species can be easily distinguished from <italic><tp:taxon-name><tp:taxon-name-part taxon-name-part-type="genus" reg="Raveniola">R.</tp:taxon-name-part><tp:taxon-name-part taxon-name-part-type="species" reg="gracilis">gracilis</tp:taxon-name-part></tp:taxon-name></italic> by the following: (1) the stalk of the spermathecae is significantly wider (trumpet-shaped), with the basal width approximately same as that of the IS, gradually narrowing upwards to the junction of the IS and OS; (2) the OS is straight, emerging obliquely from the stalk to form an angle of about 40° with the IS (in contrast, in <italic><tp:taxon-name><tp:taxon-name-part taxon-name-part-type="genus" reg="Raveniola">R.</tp:taxon-name-part><tp:taxon-name-part taxon-name-part-type="species" reg="gracilis">gracilis</tp:taxon-name-part></tp:taxon-name></italic>, the base of the stalk of the spermathecae does not significantly widen, with a width close to that of the IS or up to twice the width of the IS; the OS emerges perpendicularly or downwards from the stalk, then extends upwards, forming a curved structure near the base, see <xref ref-type="bibr" rid="B12260745">Tian et al. (2020)</xref>: fig. 2).</p></tp:treatment-sec><tp:treatment-sec sec-type="Etymology"><title>Etymology</title><p>The specific name refers to the type locality, adjective.</p></tp:treatment-sec><tp:treatment-sec sec-type="Distribution"><title>Distribution</title><p>China (Known only from type locality in Fujian; Fig. <xref ref-type="fig" rid="F12245577">8</xref>).</p></tp:treatment-sec><tp:treatment-sec sec-type="Biology"><title>Biology</title><p><italic><tp:taxon-name><tp:taxon-name-part taxon-name-part-type="genus" reg="Raveniola">R.</tp:taxon-name-part><tp:taxon-name-part taxon-name-part-type="species" reg="fuzhouensis">fuzhouensis</tp:taxon-name-part></tp:taxon-name></italic> Zhou, sp. nov. lives in dry soil burrows on loess road cuts or cavities beneath flat stones. The excavation marks inside the burrow indicate their ability to further modify the burrow, rather than passively adapting to the existing environment.</p></tp:treatment-sec><tp:treatment-sec><!--Section generated to contain objects referenced in tp:taxon-treatment.--><fig id="F12245563" position="float" orientation="portrait"><object-id xmlns:xlink="http://www.w3.org/1999/xlink" content-type="arpha" xlink:type="simple">91947510-89FE-560B-889A-D31A4AFE79E6</object-id><object-id xmlns:xlink="http://www.w3.org/1999/xlink" content-type="doi" xlink:type="simple">10.3897/BDJ.13.e142264.figure1</object-id><label>Figure 1.</label><caption><p>Photos of live specimens of <italic><tp:taxon-name><tp:taxon-name-part taxon-name-part-type="genus" reg="Raveniola">Raveniola</tp:taxon-name-part><tp:taxon-name-part taxon-name-part-type="species" reg="fuzhouensis">fuzhouensis</tp:taxon-name-part></tp:taxon-name></italic> Zhou, sp. nov. <bold>A</bold> male (holotype); <bold>B</bold> female (paratype).</p></caption><graphic xmlns:xlink="http://www.w3.org/1999/xlink" xlink:href="bdj-13-e142264-g001.jpg" position="float" id="oo_1173223.jpg" orientation="portrait" xlink:type="simple"><uri content-type="original_file" xlink:type="simple">https://binary.pensoft.net/fig/1173223</uri></graphic></fig><fig id="F12245565" position="float" orientation="portrait"><object-id xmlns:xlink="http://www.w3.org/1999/xlink" content-type="arpha" xlink:type="simple">DE088841-E60A-50AA-972C-ADA670B824C9</object-id><object-id xmlns:xlink="http://www.w3.org/1999/xlink" content-type="doi" xlink:type="simple">10.3897/BDJ.13.e142264.figure2</object-id><label>Figure 2.</label><caption><p><italic><tp:taxon-name><tp:taxon-name-part taxon-name-part-type="genus" reg="Raveniola">Raveniola</tp:taxon-name-part><tp:taxon-name-part taxon-name-part-type="species" reg="fuzhouensis">fuzhouensis</tp:taxon-name-part></tp:taxon-name></italic> Zhou, sp. nov., habitus. <bold>A, B</bold> male (holotype), <bold>C, D</bold> female (paratype). <bold>A, C</bold> dorsal view; <bold>B, D</bold> ventral view. Scale bars: 2 mm (A-D).</p></caption><graphic xmlns:xlink="http://www.w3.org/1999/xlink" xlink:href="bdj-13-e142264-g002.jpg" position="float" id="oo_1173224.jpg" orientation="portrait" xlink:type="simple"><uri content-type="original_file" xlink:type="simple">https://binary.pensoft.net/fig/1173224</uri></graphic></fig><fig id="F12245569" position="float" orientation="portrait"><object-id xmlns:xlink="http://www.w3.org/1999/xlink" content-type="arpha" xlink:type="simple">3BC28730-CD1C-5B87-8452-C984E9894274</object-id><object-id xmlns:xlink="http://www.w3.org/1999/xlink" content-type="doi" xlink:type="simple">10.3897/BDJ.13.e142264.figure4</object-id><label>Figure 4.</label><caption><p><italic><tp:taxon-name><tp:taxon-name-part taxon-name-part-type="genus" reg="Raveniola">Raveniola</tp:taxon-name-part><tp:taxon-name-part taxon-name-part-type="species" reg="fuzhouensis">fuzhouensis</tp:taxon-name-part></tp:taxon-name></italic> Zhou, sp. nov., holotype male. <bold>A</bold> front part of prosoma, dorsal view; <bold>B</bold> chelicerae, pro-ventral view; <bold>C</bold> leg I, retrolateral view; <bold>D</bold> leg II, retrolateral view. Scale bars: 1 mm (A); 0.5 mm (B); 2 mm (C-D).</p></caption><graphic xmlns:xlink="http://www.w3.org/1999/xlink" xlink:href="bdj-13-e142264-g004.jpg" position="float" id="oo_1173226.jpg" orientation="portrait" xlink:type="simple"><uri content-type="original_file" xlink:type="simple">https://binary.pensoft.net/fig/1173226</uri></graphic></fig><fig id="F12245567" position="float" orientation="portrait"><object-id xmlns:xlink="http://www.w3.org/1999/xlink" content-type="arpha" xlink:type="simple">DA492DAB-FE9F-5E13-876C-D1BD05DDB1F6</object-id><object-id xmlns:xlink="http://www.w3.org/1999/xlink" content-type="doi" xlink:type="simple">10.3897/BDJ.13.e142264.figure3</object-id><label>Figure 3.</label><caption><p><italic><tp:taxon-name><tp:taxon-name-part taxon-name-part-type="genus" reg="Raveniola">Raveniola</tp:taxon-name-part><tp:taxon-name-part taxon-name-part-type="species" reg="fuzhouensis">fuzhouensis</tp:taxon-name-part></tp:taxon-name></italic> Zhou, sp. nov., holotype male. <bold>A</bold> left palp, prolateral view; <bold>B</bold> same, ventral view; <bold>C</bold> same, retrolateral view; <bold>D</bold> palpal bulb, retrolateral view. Scale bars: 1 mm (A–C); 0.2 mm (D).</p></caption><graphic xmlns:xlink="http://www.w3.org/1999/xlink" xlink:href="bdj-13-e142264-g003.jpg" position="float" id="oo_1173225.jpg" orientation="portrait" xlink:type="simple"><uri content-type="original_file" xlink:type="simple">https://binary.pensoft.net/fig/1173225</uri></graphic></fig><fig id="F12245575" position="float" orientation="portrait"><object-id xmlns:xlink="http://www.w3.org/1999/xlink" content-type="arpha" xlink:type="simple">414C50A1-0084-557A-B20A-1E1E8048DDEF</object-id><object-id xmlns:xlink="http://www.w3.org/1999/xlink" content-type="doi" xlink:type="simple">10.3897/BDJ.13.e142264.figure7</object-id><label>Figure 7.</label><caption><p><italic><tp:taxon-name><tp:taxon-name-part taxon-name-part-type="genus" reg="Raveniola">Raveniola</tp:taxon-name-part><tp:taxon-name-part taxon-name-part-type="species" reg="fuzhouensis">fuzhouensis</tp:taxon-name-part></tp:taxon-name></italic> Zhou, sp. nov., <bold>A-D</bold> holotype male, <bold>E-F</bold> paratype female. <bold>A-C</bold> left palp; <bold>D</bold> palpal bulb; <bold>E</bold> epigyne; <bold>F</bold> vulva. <bold>A</bold> prolateral view; <bold>B, E</bold> ventral view; <bold>C-D</bold> retrolateral view; <bold>F</bold> dorsal view. Abbreviations: IS = inner spermathecal branch, OS = outer spermathecal branch, Pb = psembolus, SD = sperm duct. Scale bars: 1 mm (A–C, E-F); 0.2 mm (D).</p></caption><graphic xmlns:xlink="http://www.w3.org/1999/xlink" xlink:href="bdj-13-e142264-g007.jpg" position="float" id="oo_1173229.jpg" orientation="portrait" xlink:type="simple"><uri content-type="original_file" xlink:type="simple">https://binary.pensoft.net/fig/1173229</uri></graphic></fig><fig id="F12245573" position="float" orientation="portrait"><object-id xmlns:xlink="http://www.w3.org/1999/xlink" content-type="arpha" xlink:type="simple">30D2F3B1-0D5B-5149-B2EC-2ED1701EC8E1</object-id><object-id xmlns:xlink="http://www.w3.org/1999/xlink" content-type="doi" xlink:type="simple">10.3897/BDJ.13.e142264.figure6</object-id><label>Figure 6.</label><caption><p><italic><tp:taxon-name><tp:taxon-name-part taxon-name-part-type="genus" reg="Raveniola">Raveniola</tp:taxon-name-part><tp:taxon-name-part taxon-name-part-type="species" reg="fuzhouensis">fuzhouensis</tp:taxon-name-part></tp:taxon-name></italic> Zhou, sp. nov., paratype female. <bold>A</bold> labium and sternum of prosoma, ventral view; <bold>B</bold> front part of prosoma , dorsal view; <bold>C</bold> chelicerae, pro-ventral view; <bold>D</bold> leg I, retrolateral view. Scale bars: 2 mm (A); 1 mm (B-D).</p></caption><graphic xmlns:xlink="http://www.w3.org/1999/xlink" xlink:href="bdj-13-e142264-g006.jpg" position="float" id="oo_1173228.jpg" orientation="portrait" xlink:type="simple"><uri content-type="original_file" xlink:type="simple">https://binary.pensoft.net/fig/1173228</uri></graphic></fig><fig id="F12245571" position="float" orientation="portrait"><object-id xmlns:xlink="http://www.w3.org/1999/xlink" content-type="arpha" xlink:type="simple">FA877B97-E576-528C-962C-53BB5F510038</object-id><object-id xmlns:xlink="http://www.w3.org/1999/xlink" content-type="doi" xlink:type="simple">10.3897/BDJ.13.e142264.figure5</object-id><label>Figure 5.</label><caption><p><italic><tp:taxon-name><tp:taxon-name-part taxon-name-part-type="genus" reg="Raveniola">Raveniola</tp:taxon-name-part><tp:taxon-name-part taxon-name-part-type="species" reg="fuzhouensis">fuzhouensis</tp:taxon-name-part></tp:taxon-name></italic> Zhou, sp. nov., paratype female. <bold>A, B</bold> epigyne, ventral view; <bold>C</bold> vulva, dorsal view. Scale bars: 1 mm (A-C).</p></caption><graphic xmlns:xlink="http://www.w3.org/1999/xlink" xlink:href="bdj-13-e142264-g005.jpg" position="float" id="oo_1173227.jpg" orientation="portrait" xlink:type="simple"><uri content-type="original_file" xlink:type="simple">https://binary.pensoft.net/fig/1173227</uri></graphic></fig><fig id="F12245577" position="float" orientation="portrait"><object-id xmlns:xlink="http://www.w3.org/1999/xlink" content-type="arpha" xlink:type="simple">227E3B37-AC96-5D21-9BF5-70D7F8926659</object-id><object-id xmlns:xlink="http://www.w3.org/1999/xlink" content-type="doi" xlink:type="simple">10.3897/BDJ.13.e142264.figure8</object-id><label>Figure 8.</label><caption><p>Distribution record of <italic><tp:taxon-name><tp:taxon-name-part taxon-name-part-type="genus" reg="Raveniola">Raveniola</tp:taxon-name-part><tp:taxon-name-part taxon-name-part-type="species" reg="fuzhouensis">fuzhouensis</tp:taxon-name-part></tp:taxon-name></italic> Zhou, sp. nov.</p></caption><graphic xmlns:xlink="http://www.w3.org/1999/xlink" xlink:href="bdj-13-e142264-g008.jpg" position="float" id="oo_1173231.jpg" orientation="portrait" xlink:type="simple"><uri content-type="original_file" xlink:type="simple">https://binary.pensoft.net/fig/1173231</uri></graphic></fig></tp:treatment-sec><ref-list><ref id="B12260745"><element-citation xmlns:xlink="http://www.w3.org/1999/xlink" publication-type="article" xlink:type="simple"><person-group person-group-type="author"><name name-style="western"><surname>Tian</surname><given-names>Q.</given-names></name><name name-style="western"><surname>Liu</surname><given-names>L.</given-names></name><name name-style="western"><surname>Chen</surname><given-names>J.</given-names></name></person-group><year>2020</year><article-title>The first description of the female <italic><tp:taxon-name><tp:taxon-name-part taxon-name-part-type="genus" reg="Raveniola">Raveniola</tp:taxon-name-part><tp:taxon-name-part taxon-name-part-type="species" reg="gracilis">gracilis</tp:taxon-name-part></tp:taxon-name></italic> (Aranelda: <tp:taxon-name><tp:taxon-name-part taxon-name-part-type="family">Nemesiidae</tp:taxon-name-part></tp:taxon-name>)</article-title><source>Acta Arachnologica Sinica</source><volume>29</volume><issue>2</issue><fpage>103</fpage><lpage>106</lpage><pub-id pub-id-type="doi">10.3969/j.issn.1005-9628.2020.02.005</pub-id></element-citation></ref><ref id="B12251808"><element-citation xmlns:xlink="http://www.w3.org/1999/xlink" publication-type="article" xlink:type="simple"><person-group person-group-type="author"><name name-style="western"><surname>Li</surname><given-names>S. Q.</given-names></name><name name-style="western"><surname>Zonstein</surname><given-names>S.</given-names></name></person-group><year>2015</year><article-title>Eight new species of the spider genera <italic><tp:taxon-name><tp:taxon-name-part taxon-name-part-type="genus" reg="Raveniola">Raveniola</tp:taxon-name-part></tp:taxon-name></italic> and <italic><tp:taxon-name><tp:taxon-name-part taxon-name-part-type="genus" reg="Sinopesa">Sinopesa</tp:taxon-name-part></tp:taxon-name></italic> from China and Vietnam (<tp:taxon-name><tp:taxon-name-part taxon-name-part-type="order">Araneae</tp:taxon-name-part></tp:taxon-name>, <tp:taxon-name><tp:taxon-name-part taxon-name-part-type="family">Nemesiidae</tp:taxon-name-part></tp:taxon-name>).</article-title><source>ZooKeys</source><volume>519</volume><fpage>1</fpage><lpage>32</lpage><pub-id pub-id-type="doi">10.3897/zookeys.519.8784</pub-id></element-citation></ref></ref-list></tp:taxon-treatment>
